# Supplementary material for: Alpha-Synuclein-Specific Regulatory T Cells Ameliorate Parkinson’s Disease Progression in Mice
Source: Int J Mol Sci. 2023 Oct 16;24(20):15237. doi: 10.3390/ijms242015237 (PMC10607030; doi:10.3390/ijms242015237)
Supplement: Supplementary file 1 [file ijms-24-15237-s001.zip]

Archive with 1 entries (1 files):
- ijms-2621876-supplementary.pdf
